# Supplementary material for: Case Report: Long-Term Survival of a Pediatric Patient With an Intra-Abdominal Undifferentiated Carcinoma of Unknown Primary
Source: Front Oncol. 2021 May 10;11:590913. doi: 10.3389/fonc.2021.590913 (PMC8141844; doi:10.3389/fonc.2021.590913)
Supplement: Supplementary file 1 [file Table_1.xlsx]

## Sheet: Sheet1
Supplementary Table 1. Short Tandem Repeat Profile of PER-891 Cell Line
Loci	PER-891
AMEL	X,Y
CSF1PO	10,12
D13S317	9,13
D16S539	9,13
D21S11	31,31.2
D5S818	12
D7S820	10,11
TH01	6,9.3
TPOX	8,12
vWA	14,16
